# Supplementary material for: Comparison of Peak Oxygen Uptake and Test-Retest Reliability of Physiological Parameters between Closed-End and Incremental Upper-Body Poling Tests
Source: Front Physiol. 2017 Oct 30;8:857. doi: 10.3389/fphys.2017.00857 (PMC5670144; doi:10.3389/fphys.2017.00857)
Supplement: Supplementary file 4 [file DataSheet1.XLSX]

## Sheet: Descriptives
	Age	Body mass	Height	Training hrs/month
RPP1	20	70.4	170	48
RPP3	19	68	183	40
RPP4	21	70.4	178	52.5
RPP5	25	70.5	175	75
RPP6	51	79.5	191	24
RPP7	23	75	179	30
RPP8	20	71.3	180	35
RPP9	47	69.9	170	40
RPP10	28	88.6	189	40
RPP11	22	107.4	193	45
RPP12	26	75.4	180	40
RPP13	24	82.1	185	37.5
RPP14	23	84.4	186	40
RPP15	22	80	190	55
RPP16	26	81.4	192	22.5
RPP17	48	84.4	191	35
RPP18	23	65.7	181	32
RPP19	28	78.6	180	30
RPP20	25	80.5	186	33
RPP22	27	78	180	45
RPP23	42	68.2	172	38
RPP24	36	74	176	42.5
RPP25	25	82.9	183	37.5
RPP26	28	70.1	182	27.5
Mean	28.2917	77.3625	182.167	39.375
SD	9.3366	8.93916	6.76736	11.0633

## Sheet: Comparison tests
	1min											3min											Incr
	BMN VO2peak	Absol VO2peak	Absol VCO2peak	VE	Hrpeak	RPEO	RPEB	RPEM	POpeak	BLApeak		BMN VO2peak	Absol VO2peak	Absol VCO2peak	VE	Hrpeak	RPEO	RPEB	RPEM	POpeak	BLApeak		BMN VO2peak	Absol VO2peak	Absol VCO2peak	VE	Hrpeak	RPEO	RPEB	RPEM	POpeak	BLApeak
RPP1	41.8409	2.94562	3.33905	139.041	164.5	20	20	18	180	9.825		41.3763	2.91284	3.39742	152.333	168	19	19	18	159	9.7		40.9681	2.88418	3.54097	153.819	171.5	18.5	18.75	17.5	165	9.53
RPP3	43.3654	2.94908	3.63151	199.967	178.5	18.5	18.5	18.5	230	10.99		52.7521	3.58712	4.01376	196.378	183.5	19.5	20	19.5	195	11.595		51.4436	3.49804	3.75165	183.966	182.5	19.5	20	19.5	200	12.655
RPP5	44.8408	3.16089	3.50229	151.407	175	16.75	16.5	17	267.5	11.895		49.2739	3.47351	3.90692	159.734	177.5	17.75	17.5	18	227	11.83		53.012	3.73714	4.46262	169.903	178	17.5	17.25	17.75	240	12.355
RPP6	32.8797	2.61419	2.84517	142.406	142.5	18.5	18.5	19	223.5	9.865		36.2415	2.88095	3.54305	170.292	143	19	19	18.5	174	10.17		37.7046	2.9973	3.3803	164.83	140	18.5	18.5	18.5	160	9.22
RPP7	49.7168	3.72895	3.58448	136.018	172.5	18	18	19	254	12		49.181	3.68815	4.62659	163.07	171	17.5	16.5	18.5	280	14.25		51.7623	3.88264	4.26047	159.12	175.5	17.5	17	17.5	205	15.31
RPP8	44.1048	3.14486	3.74451	182.409	177.5	17.5	17	17.5	260	14.155		47.7058	3.40152	4.35977	181.832	183.5	18	16.5	17.5	182	13.875		47.1788	3.36372	4.0252	178.998	181.5	17.5	18	18.5	190	15.155
RPP9	34.7005	2.42567	2.50126	101.84	154.5	16.5	15.5	18	145.5	5.955		37.5971	2.62824	2.91856	116.121	155	17.5	16	18.5	124	7.71		38.4184	2.6852	3.27228	135.434	164	18	16.25	19	132.5	10.015
RPP10	38.7194	3.42998	4.67863	167.075	169.5	19	18.75	19.25	318.5	11.77		45.9278	4.0688	5.02455	202.371	165	19.25	18.75	19.25	249	13.65		46.7389	4.1413	4.95858	200.839	164.5	19.25	19.25	19.5	245	13.475
RPP11	33.9671	3.64826	3.69086	157.801	167	18.25	17	18.5	251	10.12		38.437	4.12807	4.81309	201.725	173.5	19	20	19	203.5	10.765		38.2195	4.10457	4.78871	192.746	173	16.75	17	16.5	200	11.33
RPP12	38.336	2.89044	3.23085	150.102	180	18	18.5	17.5	266	13.81		43.6685	3.29238	3.8988	164.201	177.5	18	17.5	18.25	188	15.49		44.0259	3.31959	4.19662	177.61	180.5	17	17	17	205	14.24
RPP13	40.2492	3.30426	4.18992	179.225	176	19.5	19	19	271.5	11.615		46.0834	3.78347	4.90545	197.885	181.5	19	19.5	19	205.5	12.625		45.4278	3.7298	4.82103	179.359	181	18.5	19	18.5	210	11.825
RPP14	28.2017	2.37992	2.84749	110.297	175	16.5	14.75	17	177	8.87		28.5026	2.40575	2.72122	96.2867	172.5	17.25	14.25	17.25	129	7.595		32.2071	2.71818	3.58906	136.221	178.5	18.25	14.25	18.75	145	8.43
RPP15	42.5339	3.40247	3.66123	137.791	160.5	17.25	17.5	17.5	299	8.77		50.952	4.07664	4.471	176.669	163	17	17	16.5	224.5	9.68		51.9058	4.15183	4.84077	181.425	167	18	18	18	230	11.235
RPP16	41.7424	3.39807	3.81207	151.645	171.5	18	15.25	18.25	245	7.985		41.8272	3.4044	4.35457	161.774	175	17.75	13.5	18.25	210.5	11.06		44.827	3.64906	4.14282	153.741	169.5	17.5	13	17.75	195	9.025
RPP17	39.7932	3.35871	4.04181	182.059	151	18	17.5	18.25	314.5	12.76		45.1298	3.80904	4.44218	201.314	150.5	19	18.5	18.5	220.5	13.455		46.4719	3.92237	4.1454	187.495	148.5	19	18.5	19	212.5	12.19
RPP18	43.804	2.87766	3.07224	97.2099	171	19.5	18	19.75	203	8.855		47.5282	3.12259	3.69391	133.635	177	20	19	19.75	170	10.875		48.2368	3.16947	3.77268	139.68	178.5	20	20	20	162.5	10.45
RPP19	35.4568	2.78644	3.49558	124.019	170.5	19.25	18.5	19	277.5	9.24		40.9736	3.22036	3.77702	143.738	174	20	19	19.75	212	8.105		42.7362	3.35937	3.95904	147.025	174	19.5	18.25	19.75	192.5	8.975
RPP20	46.7744	3.76513	3.82747	156.992	157	18.25	17.5	19.5	278	12.53		50.6684	4.07875	4.8194	178.28	168.5	18.5	18	19.5	229	13.355		50.8054	4.09061	4.61949	173.152	161	18.75	18.5	20	210	11.97
RPP22	43.6484	3.40449	3.69026	149.408	176.5	19	19	18.5	317	13.815		47.0783	3.67224	4.48731	164.28	180.5	19	19.5	18.75	248.5	14.815		44.2183	3.44901	3.82653	147.574	175	18.5	18.5	18.75	205	12.98
RPP23	38.6919	2.63879	2.5209	112.28	164	15.25	15.25	15.5	235.5	13.665		43.4331	2.96177	3.362	125.778	169	17	16.5	17.25	209	13.475		42.8245	2.92077	3.24293	129.408	165	17.25	16.75	17.75	200	13.96
RPP24	44.7695	3.13757	3.3547	98.4414	139.5	17	17	19	255.5	10.81		46.665	3.45312	3.83992	133.075	147.5	17.5	18.5	19	197	11.535		49.8331	3.6873	3.86491	123.019	149.5	18.5	18.5	18.5	205	11.535
1-min - 3-min	1.56218e-06	1.03646e-06	4.65195e-08	9.70335e-06	0.00231717	0.0142255	0.224517	0.0836905	4.95101e-08	0.00391368	3-min - Incr	0.0337598	0.0310622	0.957975	0.931071	0.915801	0.421688	0.680164	0.905549	0.210604	0.963856
1-min - Incr	3.74729e-08	4.61117e-08	8.16668e-08	3.25281e-05	0.00263161	0.279563	0.362452	0.341187	4.63623e-09	0.0132772

## Sheet: Reliability 1min
	1min
	Day 1	Day 2				Day 1	Day 2				Day 1	Day 2				Day 1	Day 2				Day 1	Day 2				Day 1	Day 2				Day1	Day2				Day1	Day2				Day1	Day2				Day1	Day2
	BMN VO2	BMN VO2	Mean	Difference		Absol VO2	Absol VO2	Mean	Difference		Absol VCO2	Absol VCO2	Mean	Difference		LN Absol VCO2	LNAbsol VCO2	Mean	Difference		VE	VE	Mean	Difference		LN VE	LN VE	Mean	Difference		HR	HR	Mean	Difference		RPE_O	RPE_O	Mean	Difference		RPE_B	RPE_B	Mean	Difference		RPE_M	RPE_M	Mean	Difference
RPP1	41.7211	41.9607	41.8409	-0.239683		2.93729	2.95396	2.94562	-0.0166752		3.49515	3.18295	3.33905	0.312203		1.25138	1.15781	1.20459	-0.0935686		144.591	133.491	139.041	11.0994		4.97391	4.89404	4.93397	-0.0798705		166	163	164.5	3		20	20	20	0		20	20	20	0		18	18	18	0
RPP3	43.7133	43.0175	43.3654	0.695865		2.97301	2.92515	2.94908	0.0478645		3.49744	3.76558	3.63151	-0.268144		1.25203	1.3259	1.28897	0.0738717		205.491	194.442	199.967	11.0488		5.3254	5.27014	5.29777	-0.0552673		184	173	178.5	11		19	18	18.5	1		19	18	18.5	1		18	19	18.5	-1
RPP5	44.9819	44.6997	44.8408	0.282133		3.17092	3.15085	3.16089	0.0200735		3.63044	3.37414	3.50229	0.256304		1.28935	1.21614	1.25275	-0.0732145		157.524	145.291	151.407	12.2332		5.05958	4.97874	5.01916	-0.0808404		178	172	175	6		18	15.5	16.75	2.5		17.5	15.5	16.5	2		18.5	15.5	17	3
RPP6	31.0937	34.6658	32.8797	-3.57213		2.47215	2.75623	2.61419	-0.284073		2.6636	3.02674	2.84517	-0.363144		0.979678	1.10749	1.04358	0.127809		140.305	144.507	142.406	-4.2019		4.94382	4.97333	4.95857	0.0295086		147	138	142.5	9		18	19	18.5	-1		18	19	18.5	-1		19	19	19	0
RPP7	49.3213	50.1123	49.7168	-0.791008		3.6993	3.75859	3.72895	-0.0592834		3.69198	3.47698	3.58448	0.214996		1.30616	1.24616	1.27616	-0.0599978		139.63	132.406	136.018	7.22474		4.939	4.88587	4.91243	-0.0531285		172	173	172.5	-1		18	18	18	0		18	18	18	0		19	19	19	0
RPP8	43.3806	44.8289	44.1048	-1.44831		3.09358	3.19613	3.14486	-0.102549		3.69729	3.79174	3.74451	-0.0944449		1.3076	1.33282	1.32021	0.0252236		180.752	184.066	182.409	-3.31467		5.19712	5.2153	5.20621	0.0181721		176	179	177.5	-3		17	18	17.5	-1		17	17	17	0		18	17	17.5	1
RPP9	34.1174	35.2836	34.7005	-1.16623		2.38515	2.46619	2.42567	-0.0810373		2.33681	2.66572	2.50126	-0.328919		0.848785	0.980476	0.91463	0.131691		102.046	101.634	101.84	0.411842		4.62542	4.62138	4.6234	-0.00404403		157	152	154.5	5		18	15	16.5	3		17	14	15.5	3		19	17	18	2
RPP10	38.8585	38.5803	38.7194	0.278179		3.44232	3.41764	3.42998	0.0246832		4.77278	4.58448	4.67863	0.188301		1.56293	1.52268	1.5428	-0.0402525		186.874	147.276	167.075	39.5981		5.23043	4.99231	5.11137	-0.238127		172	167	169.5	5		19	19	19	0		18.5	19	18.75	-0.5		19.5	19	19.25	0.5
RPP11	34.3035	33.6306	33.9671	0.672918		3.68422	3.6123	3.64826	0.0719203		3.62055	3.76117	3.69086	-0.140619		1.28663	1.32473	1.30568	0.0381038		155.428	160.174	157.801	-4.74554		5.04618	5.07626	5.06122	0.0300752		167	167	167	0		19	17.5	18.25	1.5		17	17	17	0		19	18	18.5	1
RPP12	36.9694	39.7025	38.336	-2.7331		2.78717	2.99372	2.89044	-0.206554		2.87577	3.58593	3.23085	-0.71016		1.05632	1.27702	1.16667	0.220698		131.879	168.325	150.102	-36.4459		4.88189	5.1259	5.00389	0.24401		179	181	180	-2		18	18	18	0		19	18	18.5	1		18	17	17.5	1
RPP13	39.5097	40.9886	40.2492	-1.4789		3.24334	3.36517	3.30426	-0.121826		4.20083	4.179	4.18992	0.0218262		1.43528	1.43007	1.43268	-0.00520923		191.283	167.168	179.225	24.1157		5.25376	5.119	5.18638	-0.134758		179	173	176	6		20	19	19.5	1		20	18	19	2		19	19	19	0
RPP14	28.054	28.3494	28.2017	-0.295421		2.36686	2.39299	2.37992	-0.0261255		2.78289	2.91209	2.84749	-0.129193		1.02349	1.06887	1.04618	0.0453788		104.91	115.685	110.297	-10.7753		4.6531	4.75087	4.70198	0.0977711		173	177	175	-4		16	17	16.5	-1		14.5	15	14.75	-0.5		16.5	17.5	17	-1
RPP15	41.7235	43.3443	42.5339	-1.62081		3.3374	3.46753	3.40247	-0.130127		3.75534	3.56711	3.66123	0.188228		1.32318	1.27176	1.29747	-0.0514226		143.191	132.39	137.791	10.8008		4.96418	4.88575	4.92497	-0.0784257		168	153	160.5	15		17.5	17	17.25	0.5		17	18	17.5	-1		18	17	17.5	1
RPP16	40.7415	42.7433	41.7424	-2.00181		3.31643	3.47972	3.39807	-0.163291		3.72687	3.89727	3.81207	-0.170401		1.31557	1.36028	1.33792	0.0447078		156.207	147.083	151.645	9.12391		5.05118	4.991	5.02109	-0.0601843		171	172	171.5	-1		18	18	18	0		14.5	16	15.25	-1.5		18	18.5	18.25	-0.5
RPP17	39.7518	39.8347	39.7932	-0.0828368		3.35555	3.36187	3.35871	-0.0063183		4.10559	3.97802	4.04181	0.127572		1.41235	1.38078	1.39657	-0.0315658		183.481	180.637	182.059	2.84433		5.21211	5.19649	5.2043	-0.0156235		150	152	151	-2		18	18	18	0		17	18	17.5	-1		18.5	18	18.25	0.5
RPP18	44.0284	43.5797	43.804	0.448755		2.89259	2.86273	2.87766	0.0298589		2.89288	3.25161	3.07224	-0.358734		1.06225	1.17915	1.1207	0.116899		92.8054	101.614	97.2099	-8.80888		4.53051	4.62118	4.57584	0.0906793		171	171	171	0		20	19	19.5	1		19	17	18	2		19.5	20	19.75	-0.5
RPP19	35.5412	35.3724	35.4568	0.168826		2.79288	2.78	2.78644	0.0128795		3.64953	3.34164	3.49558	0.307895		1.2946	1.20646	1.25053	-0.0881382		127.082	120.956	124.019	6.12589		4.84484	4.79543	4.82013	-0.0494047		176	165	170.5	11		19.5	19	19.25	0.5		19	18	18.5	1		19	19	19	0
RPP20	47.8663	45.6825	46.7744	2.18377		3.85329	3.67698	3.76513	0.176314		3.97872	3.67621	3.82747	0.302511		1.38096	1.30188	1.34142	-0.0790779		164.657	149.326	156.992	15.3308		5.10387	5.00613	5.055	-0.0977316		157	157	157	0		19	17.5	18.25	1.5		18.5	16.5	17.5	2		20	19	19.5	1
RPP22	42.2195	45.0773	43.6484	-2.85777		3.29337	3.5156	3.40449	-0.222235		3.47729	3.90323	3.69026	-0.425943		1.24625	1.36181	1.30403	0.115552		143.541	155.274	149.408	-11.7326		4.96662	5.04519	5.00591	0.0785679		176	177	176.5	-1		18	20	19	-2		18	20	19	-2		17	20	18.5	-3
RPP23	37.3947	39.9891	38.6919	-2.59442		2.55042	2.72716	2.63879	-0.176738		2.40639	2.6354	2.5209	-0.229004		0.87813	0.969034	0.923582	0.0909048		107.007	117.554	112.28	-10.5469		4.67289	4.7669	4.71989	0.0940031		163	165	164	-2		15.5	15	15.25	0.5		15.5	15	15.25	0.5		15.5	15.5	15.5	0
RPP24	44.9652	44.5738	44.7695	0.391322		2.97689	3.29825	3.13757	-0.321356		3.18025	3.52915	3.3547	-0.3489		1.15696	1.26106	1.20901	0.104097		91.345	105.538	98.4414	-14.1928		4.51464	4.65907	4.58686	0.144426		141	138	139.5	3		17	17	17	0		16	18	17	-2		19	19	19	0
RPP25	39.6184	43.1986	41.4085	-3.58015		3.28445	3.58079	3.43262	-0.296346		3.71733	4.13346	3.9254	-0.416126		1.31301	1.41911	1.36606	0.106108		146.001	159.901	152.951	-13.9004		4.98361	5.07456	5.02908	0.0909442		170	163	166.5	7		16	18	17	-2		17	18	17.5	-1		17	19	18	-2
Mean	39.9943	40.8734	40.4339	-0.879128		3.08675	3.16998	3.12837	-0.0832246		3.46162	3.55544	3.50853	-0.0938135		1.2265	1.25916	1.24283	0.0326635		145.274	143.852	144.563	1.42239		4.95337	4.95204	4.9527	-0.00132947		167.864	164.909	166.386	2.95455		18.1136	17.8409	17.9773	0.272727		17.5909	17.4091	17.5	0.181818		18.3182	18.1818	18.25	0.136364
SD	5.24531	4.95745	5.04446	1.5468		0.41887	0.394974	0.401749	0.131539		0.601272	0.488155	0.527288	0.295834		0.181746	0.141219	0.156601	0.0886185		32.4692	26.5425	28.5812	15.8108		0.23405	0.189076	0.205953	0.106728		11.2007	12.122	11.3682	5.27778		1.28111	1.38346	1.17744	1.25097		1.54023	1.57084	1.38444	1.4188		1.0751	1.25874	0.985007	1.26474
Grand mean	40.4339					3.12837					3.50853					1.24283					144.563					4.9527					166.386					17.9773					17.5					18.25
	df	SS	Mean square	F	p value	df	SS	Mean square	F	p value	df	SS	Mean square	F	p value	df	SS	Mean square	F	p value	df	SS	Mean square	F	p value	df	SS	Mean square	F	p value	df	SS	Mean square	F	p value	df	SS	Mean square	F	p value	df	SS	Mean square	F	p value	df	SS	Mean square	F
Between subjects	21	1068.76	50.8932	5.98636	4.89525e-05	21	6.7789	0.322805	4.23686	0.000687709	21	11.6774	0.556065	5.74384	6.82837e-05	21	1.03001	0.0490479	4.17928	0.00075827	21	34309.1	1633.76	73.4111	9.26376e-16	21	1.78151	0.0848337	4363.31	3.72703e-35	21	5427.93	258.473	2.69179	0.0126567	21	58.2273	2.77273	3.38889	0.00314588	21	80.5	3.83333	10.5417	3.55573e-07	21	40.75	1.94048	9.48677
Within subjects	22	33.6238	1.52835			22	0.257867	0.0117212			22	1.01575	0.0461705			22	0.0941949	0.00428159			22	2647.07	120.321			22	0.119625	0.00543748			22	388.5	17.6591			22	17.25	0.784091			22	21.5	0.977273			22	17	0.772727
Trials	1	8.50152	8.50152	7.10653	0.0144638	1	0.0761896	0.0761896	8.80673	0.00734514	1	0.0968107	0.0968107	2.21236	0.151771	1	0.011736	0.011736	2.98882	0.0985167	1	22.255	22.255	0.178053	0.67734	1	1.94425e-05	1.94425e-05	0.00341367	0.953961	1	96.0227	96.0227	6.89448	0.0157986	1	0.818182	0.818182	1.04564	0.318149	1	0.363636	0.363636	0.36129	0.554224	1	0.204545	0.204545	0.255751
Error	21	25.1223	1.1963			21	0.181677	0.0086513			21	0.918939	0.043759			21	0.082459	0.00392662			21	2624.81	124.991			21	0.119605	0.00569548			21	292.477	13.9275			21	16.4318	0.782468			21	21.1364	1.00649			21	16.7955	0.799784
Total	43	1102.38	25.6368			43	7.03677	0.163646			43	12.6931	0.295189			43	1.1242	0.0261442			43	36956.1	859.445			43	1.90113	0.0442124			43	5816.43	135.266			43	75.4773	1.75529			43	102	2.37209			43	57.75	1.34302
ICC2,1			0.955634					0.952413					0.902752										0.905002										0.92635					0.706531					0.725686					0.580455
SEM (Hopkins)	1.09375					0.0930123					0.209187										11.1799										3.73196					0.884572					1.00324					0.894306
SDC (80% CI)	1.97991					0.16837					0.378668										20.2379										6.75556					1.60125					1.81606					1.61887
%SDC	4.89665					5.38205					10.7928										13.9993										4.06016					8.90706					10.3775					8.8705
Correlation			0.188199					0.183999					0.395004					-0.471571					0.386977					-0.432872					-0.179061					-0.0925789					-0.024243					-0.17201
Paired-samples T-Test	0.0144638					0.00734514					0.151771										0.67734										0.0157986					0.318149					0.554224					0.618322
[truncated: 16 more columns]

## Sheet: Reliability 3min
	3min
	Day 1	Day 2				Day 1	Day 2				Day 1	Day 2				Day 1	Day 2				Day1	Day2				Day1	Day2				Day1	Day2				Day1	Day2				Day1	Day2				Day1	Day2
	BMN VO2	BMN VO2	Mean	Difference		Absol VO2	Absol VO2	Mean	Difference		Absol VCO2	Absol VCO2	Mean	Difference		VE	VE	Mean	Difference		HR	HR	Mean	Difference		LN HR	LN HR	Mean	Difference		RPE_O	RPE_O	Mean	Difference		RPE_B	RPE_B	Mean	Difference		RPE_M	RPE_M	Mean	Difference		Power	Power	Mean	Difference
RPP1	40.3426	42.41	41.3763	-2.06743		2.8396	2.98608	2.91284	-0.146485		3.53229	3.26255	3.39742	0.269744		157.1	147.567	152.333	9.53342		169	167	168	2		5.1299	5.11799	5.12395	-0.0119049		18	20	19	-2		18	20	19	-2		17	19	18	-2		145	173	159	-28
RPP3	52.3025	53.2018	52.7521	-0.89939		3.55662	3.61763	3.58712	-0.0610137		3.79231	4.2352	4.01376	-0.442895		200.29	192.466	196.378	7.8248		185	182	183.5	3		5.22036	5.20401	5.21218	-0.0163491		19	20	19.5	-1		20	20	20	0		19	20	19.5	-1		179	211	195	-32
RPP4	47.8537	50.7268	49.2902	-2.87314		3.36909	3.57109	3.47009	-0.201995		3.6222	3.99209	3.80714	-0.36988		153.879	159.05	156.465	-5.17052		200	199	199.5	1		5.29832	5.2933	5.29581	-0.00501254		17	18	17.5	-1		17	17.5	17.25	-0.5		18	18	18	0		192	195	193.5	-3
RPP5	51.2391	47.3087	49.2739	3.93041		3.61204	3.33498	3.47351	0.277067		4.17476	3.63907	3.90692	0.535693		168.226	151.241	159.734	16.985		178	177	177.5	1		5.18178	5.17615	5.17897	-0.00563382		18	17.5	17.75	0.5		18	17	17.5	1		18	18	18	0		227	227	227	0
RPP6	37.4794	35.0037	36.2415	2.47571		2.97874	2.78316	2.88095	0.195573		3.5783	3.5078	3.54305	0.0704968		175.787	164.798	170.292	10.9882		146	140	143	6		4.98361	4.94164	4.96262	-0.0419642		19	19	19	0		19	19	19	0		18	19	18.5	-1		177	171	174	6
RPP7	48.4334	49.9286	49.181	-1.49526		3.63195	3.74434	3.68815	-0.112386		4.64264	4.61055	4.62659	0.0320897		166.34	159.801	163.07	6.53904		169	173	171	-4		5.1299	5.15329	5.1416	0.0233929		18	17	17.5	1		17	16	16.5	1		19	18	18.5	1		280	-	280	-
RPP8	48.2213	47.1903	47.7058	1.03106		3.43798	3.36505	3.40152	0.0729293		4.24726	4.47228	4.35977	-0.225025		174.957	188.707	181.832	-13.7505		180	187	183.5	-7		5.19296	5.23111	5.21203	0.0381518		18	18	18	0		16	17	16.5	-1		18	17	17.5	1		173	191	182	-18
RPP9	37.7897	37.4045	37.5971	0.385143		2.64179	2.61468	2.62824	0.0271107		2.82506	3.01206	2.91856	-0.187		118.291	113.952	116.121	4.33892		161	149	155	12		5.0814	5.00395	5.04268	-0.0774581		18	17	17.5	1		16	16	16	0		19	18	18.5	1		119	129	124	-10
RPP10	45.0782	46.7774	45.9278	-1.69919		3.99396	4.14364	4.0688	-0.149675		4.93066	5.11844	5.02455	-0.187781		192.758	211.985	202.371	-19.2267		169	161	165	8		5.1299	5.0814	5.10565	-0.0484943		19	19.5	19.25	-0.5		18.5	19	18.75	-0.5		18.5	20	19.25	-1.5		237	261	249	-24
RPP11	38.5429	38.3311	38.437	0.211842		4.13911	4.11703	4.12807	0.0220776		4.63281	4.99336	4.81309	-0.360547		186.575	216.875	201.725	-30.2995		172	175	173.5	-3		5.14749	5.16479	5.15614	0.0172915		19	19	19	0		20	20	20	0		19	19	19	0		197	210	203.5	-13
RPP12	41.0848	46.2522	43.6685	-5.16739		3.09788	3.48688	3.29238	-0.388996		3.62363	4.17397	3.8988	-0.550332		145.627	182.775	164.201	-37.148		172	183	177.5	-11		5.14749	5.20949	5.17849	0.0619917		17	19	18	-2		16	19	17.5	-3		18	18.5	18.25	-0.5		186	190	188	-4
RPP13	44.8706	47.2962	46.0834	-2.42557		3.68369	3.88325	3.78347	-0.199565		4.84605	4.96486	4.90545	-0.118806		200.329	195.44	197.885	4.88889		183	180	181.5	3		5.20949	5.19296	5.20122	-0.0165293		19	19	19	0		19	20	19.5	-1		19	19	19	0		201	210	205.5	-9
RPP14	28.0147	28.9906	28.5026	-0.975953		2.36376	2.44774	2.40575	-0.0839776		2.67817	2.76427	2.72122	-0.0860996		95.8365	96.7369	96.2867	-0.900434		172	173	172.5	-1		5.14749	5.15329	5.15039	0.00579712		17.5	17	17.25	0.5		14.5	14	14.25	0.5		17.5	17	17.25	0.5		120	138	129	-18
RPP15	51.7533	50.1508	50.952	1.60245		4.14071	4.01257	4.07664	0.128143		4.60128	4.34071	4.471	0.260573		180.588	172.751	176.669	7.83729		163	163	163	0		5.09375	5.09375	5.09375	0		17	17	17	0		17	17	17	0		17	16	16.5	1		211	238	224.5	-27
RPP16	39.5033	44.1511	41.8272	-4.64783		3.21505	3.59375	3.4044	-0.378698		4.13064	4.5785	4.35457	-0.447868		159.595	163.953	161.774	-4.35844		175	175	175	0		5.16479	5.16479	5.16479	0		18.5	17	17.75	1.5		13	14	13.5	-1		19	17.5	18.25	1.5		217	204	210.5	13
RPP17	45.7074	44.5522	45.1298	1.15524		3.85796	3.76013	3.80904	0.0978313		4.4453	4.43905	4.44218	0.00624825		207.627	195	201.314	12.6268		150	151	150.5	-1		5.01064	5.01728	5.01396	0.00664454		19	19	19	0		19	18	18.5	1		18	19	18.5	-1		221	220	220.5	1
RPP18	47.6634	47.3931	47.5282	0.270237		3.1315	3.11368	3.12259	0.0178155		3.75348	3.63434	3.69391	0.119132		135.337	131.933	133.635	3.40391		177	177	177	0		5.17615	5.17615	5.17615	0		20	20	20	0		19	19	19	0		19.5	20	19.75	-0.5		157	183	170	-26
RPP19	40.8505	41.0967	40.9736	-0.246219		3.2103	3.23043	3.22036	-0.020127		3.83915	3.71489	3.77702	0.12426		141.365	146.111	143.738	-4.74675		175	173	174	2		5.16479	5.15329	5.15904	-0.0114944		20	20	20	0		19	19	19	0		19.5	20	19.75	-0.5		211	213	212	-2
RPP20	51.4484	49.8883	50.6684	1.56006		4.14167	4.01583	4.07875	0.125848		4.86805	4.77075	4.8194	0.0973014		185.396	171.164	178.28	14.2312		170	167	168.5	3		5.1358	5.11799	5.1269	-0.0178046		18.5	18.5	18.5	0		18	18	18	0		20	19	19.5	1		234	224	229	10
RPP22	46.4358	47.7208	47.0783	-1.28495		3.62216	3.72231	3.67224	-0.100145		4.50103	4.47359	4.48731	0.0274388		168.238	160.321	164.28	7.91738		182	179	180.5	3		5.20401	5.18739	5.1957	-0.0166209		19	19	19	0		20	19	19.5	1		18.5	19	18.75	-0.5		255	242	248.5	13
RPP23	42.5353	44.3309	43.4331	-1.79563		2.90033	3.02321	2.96177	-0.12288		3.13168	3.59233	3.362	-0.460646		121.759	129.797	125.778	-8.03774		169	169	169	0		5.1299	5.1299	5.1299	0		17	17	17	0		17	16	16.5	1		17.5	17	17.25	0.5		214	204	209	10
RPP24	46.5082	46.8218	46.665	-0.313666		3.4419	3.46434	3.45312	-0.0224401		3.67404	4.0058	3.83992	-0.331758		123.911	142.238	133.075	-18.3267		143	152	147.5	-9		4.96284	5.02388	4.99336	0.0610359		17	18	17.5	-1		18	19	18.5	-1		19	19	19	0		181	213	197	-32
RPP25	44.7106	42.5697	43.6401	2.14092		3.70656	3.52903	3.6178	0.177528		4.60799	4.3822	4.49509	0.225796		166.897	153.631	160.264	13.2661		177	166	171.5	11		5.17615	5.11199	5.14407	-0.0641619		17	17	17	0		18	17	17.5	1		18	18	18	0		250	253	251.5	-3
RPP26	42.8235	43.8668	43.3451	-1.04328		3.00154	3.07501	3.03827	-0.073465		4.05292	4.1333	4.09311	-0.0803797		138.224	133.964	136.094	4.2597		182	187	184.5	-5		5.20401	5.23111	5.21756	0.0271019		16	16	16	0		18	18	18	0		15	16	15.5	-1		178	173	175.5	5
Mean	44.2163	44.7235	44.4699	-0.50716		3.40483	3.44316	3.42399	-0.0383302		4.03049	4.11716	4.07383	-0.0866768		161.039	161.761	161.4	-0.721858		171.625	171.042	171.333	0.583333		5.14262	5.13879	5.1407	-0.0038342		18.1458	18.2708	18.2083	-0.125		17.7083	17.8542	17.7812	-0.145833		18.2917	18.375	18.3333	-0.0833333		198.417	203.174	202.396	-8.30435
SD	5.67625	5.51055	5.48871	2.16069		0.481863	0.463644	0.465497	0.16603		0.63305	0.623697	0.612788	0.278327		28.9979	29.744	28.4995	14.2225		12.6519	13.5982	12.8382	5.53971		0.0756181	0.0813591	0.0767192	0.033637		1.04756	1.21565	1.05724	0.824226		1.72524	1.75375	1.66536	1.00519		1.05209	1.18184	1.02328	0.904898		40.0738	32.7395	37.2153	14.8674
Grand mean	44.4699					3.42399					4.07383					161.4					171.333					5.1407					18.2083					17.7812					18.3333					200.747
	df	SS	Mean square	F	p value	df	SS	Mean square	F	p value	df	SS	Mean square	F	p value	df	SS	Mean square	F	p value	df	SS	Mean square	F	p value	df	SS	Mean square	F	p value	df	SS	Mean square	F	p value	df	SS	Mean square	F	p value	df	SS	Mean square	F	p value	df	SS	Mean square	F
Between subjects	22	1385.79	62.9905	21.2955	1.57611e-10	22	9.96761	0.453073	26.8157	1.35898e-11	22	17.2734	0.785154	9.08766	8.04229e-07	22	37362.2	1698.28	283.406	4.64847e-23	22	7581.67	344.621	88.0665	2.7023e-17	22	0.270748	0.0123067	72.794	2.29547e-16	22	51.4167	2.33712	13.0066	2.4939e-08	22	127.578	5.79901	23.7106	5.05697e-11	22	48.1667	2.18939	27.415	1.07195e-11	21	51277.4	2441.78	9.37813
Within subjects	23	56.7752	2.46849			23	0.334638	0.0145495			23	0.981015	0.0426528			23	2332.47	101.412			23	357	15.5217			23	0.013188	0.000573393			23	8	0.347826			23	11.875	0.516304			23	9.5	0.413043			22	3224.5	146.568
Trials	1	2.95793	2.95793	1.20917	0.283384	1	0.0168958	0.0168958	1.16984	0.291148	1	0.0863979	0.0863979	2.12466	0.159073	1	5.99241	5.99241	0.0566662	0.814048	1	3.91319	3.91319	0.243822	0.626353	1	0.000169063	0.000169063	0.285689	0.598357	1	0.179688	0.179688	0.505495	0.484566	1	0.244575	0.244575	0.462635	0.503491	1	0.0798611	0.0798611	0.186509	0.670041	1	260.369	260.369	1.84464
Error	22	53.8173	2.44624			22	0.317743	0.0144428			22	0.894617	0.0406644			22	2326.48	105.749			22	353.087	16.0494			22	0.013019	0.000591772			22	7.82031	0.355469			22	11.6304	0.528656			22	9.42014	0.428188			21	2964.13	141.149
Total	45	1442.57	32.057			45	10.3023	0.228939			45	18.2544	0.405654			45	39694.7	882.105			45	7938.67	176.415			45	0.283937	0.0063097			45	59.4167	1.32037			45	139.453	3.09896			45	57.6667	1.28148			43	54501.9	1267.49
ICC2,1			0.941914					0.948597					0.929423					0.919457					0.934522					0.933066					0.832951					0.891654					0.791022					0.922845
SEM (Hopkins)	1.52784					0.117401					0.196807					10.0568					3.91717										0.582816					0.71078					0.63986					10.5128
SDC (80% CI)	2.76568					0.212518					0.356259					18.2048					7.09083										1.05501					1.28665					1.15827					19.0303
%SDC	6.21922					6.20673					8.74507					11.2793					4.13862										5.7941					7.23599					6.31783					9.4025
Correlation			0.078152					0.111447					0.0344592					-0.0540584					-0.174639										-0.218289					-0.0296248					-0.156515					0.287387
Paired-samples T-Test	0.262004					0.269713					0.140734					0.805842					0.610873										0.465023					0.48439					0.656104					0.0137161
[truncated: 6 more columns]

## Sheet: Reliability Incremental
	Incremental
	Day 1	Day 2				Day 1	Day 2				Day 1	Day 2				Day 1	Day 2				Day1	Day2				Day1	Day2				Day1	Day2				Day1	Day2				Day1	Day2				Day 1	Day 2
	BMN VO2	BMN VO2	Mean	Difference		Absol VO2	Absol VO2	Mean	Difference		Absol VCO2	Absol VCO2	Mean	Difference		VE	VE	Mean	Difference		HR	HR	Mean	Difference		LN HR	LN HR	Mean	Difference		RPE_O	RPE_O	Mean	Difference		LN RPE_O	LN RPE_O	Mean	Difference		RPE_B	RPE_B	Mean	Difference		LN RPE_B	LN RPE_B	Mean	Difference
RPP1	40.646	41.2903	40.9681	-0.644359		2.8614	2.90696	2.88418	-0.0455557		3.69721	3.38474	3.54097	0.31247		159.124	148.514	153.819	10.6094		174	169	171.5	5		5.15906	5.1299	5.14448	-0.0291566		19	18	18.5	1		2.94444	2.89037	2.91741	-0.0540672		19.5	18	18.75	1.5		2.97041	2.89037	2.93039	-0.0800427
RPP3	53.0191	49.8682	51.4436	3.15084		3.60527	3.3908	3.49804	0.214473		3.63614	3.86717	3.75165	-0.231027		191.008	176.923	183.966	14.0851		185	180	182.5	5		5.22036	5.19296	5.20666	-0.027399		19	20	19.5	-1		2.94444	2.99573	2.97009	0.0512933		20	20	20	0		2.99573	2.99573	2.99573	0
RPP4	50.8124	50.0953	50.4539	0.717084		3.57735	3.52649	3.55192	0.0508563		4.29076	4.35742	4.32409	-0.0666547		170.701	171.052	170.877	-0.351375		203	203	203	0		5.31321	5.31321	5.31321	0		19	18	18.5	1		2.94444	2.89037	2.91741	-0.0540672		18	17.5	17.75	0.5		2.89037	2.8622	2.87629	-0.0281709
RPP5	53.0839	52.9401	53.012	0.143816		3.7419	3.73239	3.73714	0.00951391		4.50598	4.41925	4.46262	0.086734		169.07	170.735	169.903	-1.66512		177	179	178	-2		5.17615	5.18739	5.18177	0.0112361		18	17	17.5	1		2.89037	2.83321	2.86179	-0.0571584		17.5	17	17.25	0.5		2.8622	2.83321	2.84771	-0.0289875
RPP6	38.2468	37.1623	37.7046	1.08455		3.04072	2.95387	2.9973	0.0868454		3.3604	3.4002	3.3803	-0.0398043		169.278	160.382	164.83	8.8959		141	139	140	2		4.94876	4.93447	4.94162	-0.014286		18	19	18.5	-1		2.89037	2.94444	2.91741	0.0540672		18	19	18.5	-1		2.89037	2.94444	2.91741	0.0540672
RPP7	51.6261	51.8984	51.7623	-0.272254		3.87322	3.89207	3.88264	-0.0188454		4.19299	4.32794	4.26047	-0.134956		158.528	159.713	159.12	-1.18511		174	177	175.5	-3		5.15906	5.17615	5.1676	0.0170944		18	17	17.5	1		2.89037	2.83321	2.86179	-0.0571584		17	17	17	0		2.83321	2.83321	2.83321	0
RPP8	47.2022	47.1554	47.1788	0.0468326		3.36557	3.36186	3.36372	0.00370891		4.02516	4.02524	4.0252	-7.80773e-05		171.739	186.256	178.998	-14.5177		180	183	181.5	-3		5.19296	5.20949	5.20122	0.0165293		18	17	17.5	1		2.89037	2.83321	2.86179	-0.0571584		18	18	18	0		2.89037	2.89037	2.89037	0
RPP9	38.2323	38.6044	38.4184	-0.372175		2.67204	2.69837	2.6852	-0.0263339		3.15002	3.39455	3.27228	-0.244529		131.635	139.232	135.434	-7.59679		167	161	164	6		5.11799	5.0814	5.0997	-0.0365894		18	18	18	0		2.89037	2.89037	2.89037	0		15	17.5	16.25	-2.5		2.70805	2.8622	2.78513	0.154151
RPP10	44.8488	48.629	46.7389	-3.78022		3.97439	4.3082	4.1413	-0.333809		4.8167	5.10047	4.95858	-0.283771		199.26	202.419	200.839	-3.15895		166	163	164.5	3		5.11199	5.09375	5.10287	-0.0182376		19	19.5	19.25	-0.5		2.94444	2.97041	2.95743	0.0259755		19	19.5	19.25	-0.5		2.94444	2.97041	2.95743	0.0259755
RPP11	37.4148	39.0242	38.2195	-1.60947		4.01817	4.19098	4.10457	-0.172805		4.7344	4.84301	4.78871	-0.108606		193.23	192.261	192.746	0.969241		174	172	173	2		5.15906	5.14749	5.15327	-0.0115608		17.5	16	16.75	1.5		2.8622	2.77259	2.81739	-0.0896122		18	16	17	2		2.89037	2.77259	2.83148	-0.117783
RPP12	43.7825	44.2694	44.0259	-0.486858		3.30112	3.33807	3.31959	-0.0369504		4.04527	4.34797	4.19662	-0.302705		172.222	182.998	177.61	-10.7759		180	181	180.5	-1		5.19296	5.1985	5.19573	0.00554018		17	17	17	0		2.83321	2.83321	2.83321	0		17	17	17	0		2.83321	2.83321	2.83321	0
RPP13	42.041	48.8147	45.4278	-6.7737		3.45187	4.00773	3.7298	-0.55586		4.44856	5.19349	4.82103	-0.744936		166.482	192.235	179.359	-25.7532		184	178	181	6		5.21494	5.18178	5.19836	-0.0331522		18	19	18.5	-1		2.89037	2.94444	2.91741	0.0540672		19	19	19	0		2.94444	2.94444	2.94444	0
RPP14	32.0949	32.3194	32.2071	-0.224471		2.70824	2.72812	2.71818	-0.0198784		3.55609	3.62204	3.58906	-0.0659504		136.332	136.11	136.221	0.221828		180	177	178.5	3		5.19296	5.17615	5.18455	-0.0168071		18	18.5	18.25	-0.5		2.89037	2.91777	2.90407	0.027399		14	14.5	14.25	-0.5		2.63906	2.67415	2.6566	0.0350913
RPP15	50.7008	53.1107	51.9058	-2.4099		4.05597	4.24769	4.15183	-0.191722		4.78426	4.89728	4.84077	-0.113021		176.886	185.963	181.425	-9.07693		168	166	167	2		5.12396	5.11199	5.11798	-0.0119762		17	19	18	-2		2.83321	2.94444	2.88883	0.111226		17	19	18	-2		2.83321	2.94444	2.88883	0.111226
RPP16	45.1644	44.4896	44.827	0.674794		3.67574	3.62238	3.64906	0.0533648		4.03563	4.25002	4.14282	-0.214385		152.72	154.763	153.741	-2.04357		170	169	169.5	1		5.1358	5.1299	5.13285	-0.00589972		19	16	17.5	3		2.94444	2.77259	2.85851	-0.17185		13	13	13	0		2.56495	2.56495	2.56495	0
RPP17	46.0175	46.9262	46.4719	-0.908686		3.8846	3.96013	3.92237	-0.0755378		3.94423	4.34657	4.1454	-0.402342		180.731	194.259	187.495	-13.5284		148	149	148.5	-1		4.99721	5.00395	5.00058	0.00673403		19	19	19	0		2.94444	2.94444	2.94444	0		18	19	18.5	-1		2.89037	2.94444	2.91741	0.0540672
RPP18	48.5676	47.9059	48.2368	0.66167		3.19093	3.14801	3.16947	0.0429205		3.71712	3.82823	3.77268	-0.111103		137.72	141.639	139.68	-3.91877		175	182	178.5	-7		5.16479	5.20401	5.1844	0.0392207		20	20	20	0		2.99573	2.99573	2.99573	0		20	20	20	0		2.99573	2.99573	2.99573	0
RPP19	42.0402	43.4322	42.7362	-1.39195		3.30472	3.41402	3.35937	-0.1093		3.95548	3.96259	3.95904	-0.00711172		153.275	140.774	147.025	12.5012		178	170	174	8		5.18178	5.1358	5.15879	-0.0459851		20	19	19.5	1		2.99573	2.94444	2.97009	-0.0512933		18.5	18	18.25	0.5		2.91777	2.89037	2.90407	-0.027399
RPP20	51.4971	50.1138	50.8054	1.38336		4.14651	4.03472	4.09061	0.11179		4.44431	4.79467	4.61949	-0.350361		168.938	177.367	173.152	-8.42857		158	164	161	-6		5.0626	5.09987	5.08123	0.0372714		19	18.5	18.75	0.5		2.94444	2.91777	2.9311	-0.0266682		19	18	18.5	1		2.94444	2.89037	2.91741	-0.0540672
RPP22	40.8868	47.5499	44.2183	-6.66313		3.18867	3.70935	3.44901	-0.52068		3.49892	4.15413	3.82653	-0.655208		137.275	157.873	147.574	-20.5983		172	178	175	-6		5.14749	5.18178	5.16464	0.0342891		18	19	18.5	-1		2.89037	2.94444	2.91741	0.0540672		18	19	18.5	-1		2.89037	2.94444	2.91741	0.0540672
RPP23	41.4244	44.2246	42.8245	-2.80023		2.82582	3.01572	2.92077	-0.189902		2.9461	3.53977	3.24293	-0.593673		121.158	137.658	129.408	-16.5008		164	166	165	-2		5.09987	5.11199	5.10593	0.0121214		17	17.5	17.25	-0.5		2.83321	2.8622	2.84771	0.0289875		17	16.5	16.75	0.5		2.83321	2.80336	2.81829	-0.029853
RPP24	49.9241	49.7421	49.8331	0.181976		3.69384	3.68076	3.6873	0.0130796		3.65619	4.07362	3.86491	-0.417428		115.505	130.534	123.019	-15.0286		149	150	149.5	-1		5.00395	5.01064	5.00729	0.00668899		17	20	18.5	-3		2.83321	2.99573	2.91447	0.162519		18	19	18.5	-1		2.89037	2.94444	2.91741	0.0540672
Mean	44.967	45.8894	45.4282	-0.922385		3.46173	3.53949	3.50061	-0.0777558		3.97463	4.18774	4.08119	-0.213111		160.583	165.439	163.011	-4.8566		171.227	170.727	170.977	0.5		5.13986	5.13693	5.1384	-0.00292383		18.2955	18.2727	18.2841	0.0227273		2.90548	2.90323	2.90436	-0.00224691		17.6591	17.7955	17.7273	-0.136364		2.86603	2.87405	2.87004	0.00801858
SD	5.80675	5.45455	5.50488	2.39296		0.452289	0.489029	0.461348	0.189901		0.521236	0.545979	0.51907	0.248653		22.8595	22.2113	21.9031	10.6211		13.7006	13.6702	13.5273	4.14901		0.0816251	0.0815951	0.0807184	0.0240623		0.908414	1.22209	0.860148	1.29539		0.0495237	0.067865	0.0472525	0.0720092		1.76194	1.72281	1.66353	1.03719		0.107184	0.103687	0.10114	0.0596805
Grand mean	45.4282					3.50061					4.08119					163.011					170.977					5.1384					18.2841					2.90436					17.7273					2.87004
	df	SS	Mean square	F	p value	df	SS	Mean square	F	p value	df	SS	Mean square	F	p value	df	SS	Mean square	F	p value	df	SS	Mean square	F	p value	df	SS	Mean square	F	p value	df	SS	Mean square	F	p value	df	SS	Mean square	F	p value	df	SS	Mean square	F	p value	df	SS	Mean square	F
Between subjects	21	1272.76	60.6074	6.47602	2.57067e-05	21	8.93935	0.425683	6.40071	2.83181e-05	21	11.3162	0.538866	1.07864	0.429823	21	20149.4	959.496	3.69816	0.00176918	21	7685.48	365.975	133.082	1.51004e-18	21	0.273649	0.0130309	138.573	9.73803e-19	21	31.0739	1.47971	260.429	1.01033e-21	21	0.0937774	0.00446559	80.4106	3.48499e-16	21	116.227	5.53463	27.0582	3.39904e-11	21	0.429629	0.0204585	28.9259
Within subjects	22	69.4846	3.15839			22	0.445162	0.0202346			22	1.14878	0.0522171			22	1443.93	65.6332			22	183.5	8.34091			22	0.00617346	0.000280612			22	17.625	0.801136			22	0.0545014	0.00247734			22	11.5	0.522727			22	0.0381057	0.00173208
Trials	1	9.35874	9.35874	3.2687	0.084959	1	0.0665056	0.0665056	3.68835	0.0684768	1	0.49958	0.49958	16.1603	0.00061942	1	259.452	259.452	4.59991	0.0438273	1	2.75	2.75	0.319502	0.577897	1	9.40363e-05	9.40363e-05	0.324827	0.574768	1	0.00568182	0.00568182	0.00677201	0.935194	1	5.55349e-05	5.55349e-05	0.02142	0.885036	1	0.204545	0.204545	0.380282	0.544081	1	0.000707273	0.000707273	0.397148
Error	21	60.1258	2.86314			21	0.378656	0.0180313			21	0.649195	0.0309141			21	1184.48	56.4038			21	180.75	8.60714			21	0.00607942	0.000289496			21	17.6193	0.839015			21	0.0544459	0.00259266			21	11.2955	0.537879			21	0.0373985	0.00178088
Total	43	1342.24	31.2149			43	9.38451	0.218244			43	12.465	0.289883			43	21593.3	502.171			43	7868.98	182.999			43	0.279823	0.00650751			43	48.6989	1.13253			43	0.148279	0.00344835			43	127.727	2.9704			43	0.467735	0.0108776
ICC2,1			0.932922					0.937597					0.92248					0.92175					0.95578					0.957026					0.429117					0.415792					0.885133					0.894866
SEM (Hopkins)	1.69208					0.13428					0.175824					7.51024					2.93379										0.915978										0.733402
SDC (80% CI)	3.06299					0.243074					0.318275					13.595					5.31073										1.6581										1.3276
%SDC	6.7425					6.94376					7.7986					8.33993					3.1061										9.06852										7.48902
Correlation			0.150544					-0.197377					-0.102297					0.0627988					0.00742392										-0.29989										0.0395168
Paired-samples T-Test	0.084959					0.0684768					0.00061942					0.0438273					0.577897										0.935194										0.544081
																								Re
[truncated: 26 more columns]

## Sheet: Pacing 1-min&3-min
1 min												3 min
			30-s									30-s
			1	2								1	2	3	4	5	6
RPP001	1min	Day1				-			RPP001	3min	Day1	143	145	138	142	142	142	stable
		Day 2	180	146			high-low				Day 2	173	157	147	139	144	146		high-low
RPP003	1min	Day1	-	-		-			RPP003	3min	Day1	179	173	173	179	176	170	stable
		Day 2	234	238			stable				Day 2	203	211	198	196	177	167		high-low
RPP004	1min	Day1	229	175		high-low			RPP004	3min	Day1	192	170	169	165	169	173	high-low
		Day 2	244	186			high-low				Day 2	195	173	172	180	190	182		stable
RPP005	1min	Day1	291	263		high-low			RPP005	3min	Day1	219	219	219	223	225	227	stable
		Day 2	282	268			stable				Day 2	227	223	222	224	214	222		stable
RPP006	1min	Day1	215	173		high-low			RPP006	3min	Day1	177	177	165	161	160	156	high-low
		Day 2	232	188			high-low				Day 2	171	167	154	144	144	138		high-low
RPP007	1min	Day1	277	231		high-low			RPP007	3min	Day1	280	252	203	185	165	169	high-low
		Day 2	-	-			-				Day 2	-	-	-	-	-	-	-	-
RPP008	1min	Day1	260	220		high-low			RPP008	3min	Day1	163	169	169	171	173	163	stable
		Day 2	260	240			stable				Day 2	191	183	178	176	172	180		stable
RPP009	1min	Day 1	141	117		high-low			RPP009	3min	Day 1	117	111	111	113	113	119	stable
		Day 2	150	144			high-low				Day 2	115	115	112	118	125	129		stable
RPP010	1min	Day1	313	293		stable			RPP010	3min	Day1	237	241	233	233	236	224	stable
		Day 2	324	316			stable				Day 2	245	261	250	248	236	218		high-low
RPP011	1min	Day1	232	256		low-high			RPP011	3min	Day1	162	186	195	197	190	174	stable
		Day 2	246	224			stable				Day 2	190	210	200	176	159	145		high-low
RPP012	1min	Day1	231	265		low-high			RPP012	3min	Day1	186	186	180	180	173	175	stable
		Day 2	267	267			stable				Day 2	173	183	190	186	188	190		stable
RPP013	1min	Day1	265	233		high-low			RPP013	3min	Day1	134	152	155	183	201	189	low-high
		Day 2	248	278			low-high				Day 2	176	192	196	196	210	206		low-high
RPP014	1min	Day1	173	143		high-low			RPP014	3min	Day1	84	86	85	89	106	120	low-high
		Day 2	181	173			stable				Day 2	97	101	99	99	114	138		low-high
RPP015	1min	Day1	298	272		high-low			RPP015	3min	Day1	175	185	189	195	211	209	low-high
		Day 2	270	300			low-high				Day 2	201	211	212	220	226	238		low-high
RPP016	1min	Day1	239	231		stable			RPP016	3min	Day1	217	211	187	181	159	149	high-low
		Day 2	231	251			stable				Day 2	192	204	201	195	193	173		stable
RPP017	1min	Day 1	305	249		high-low			RPP017	3min	Day 1	215	221	215	197	182	182	high-low
		Day 2	324	250			high-low				Day 2	209	219	220	216	216	198		stable
RPP018	1min	Day1	180	190		stable			RPP018	3min	Day1	152	154	150	148	151	157	stable
		Day 2	216	208			stable				Day 2	183	183	171	163	150	146		high-low
RPP019	1min	Day1	294	228		high-low			RPP019	3min	Day1	147	147	141	145	175	211	low-high
		Day 2	261	255			stable				Day 2	146	144	154	160	191	213		low-high
RPP020	1min	Day1	269	233		high-low			RPP020	3min	Day1	232	234	218	188	178	168	high-low
		Day 2	287	261			high-low				Day 2	222	224	217	209	198	202		stable
RPP022	1min	Day1	300	288		stable			RPP021	3min	Day1	225	255	240	216	204	198	high-low
		Day 2	334	268			high-low				Day 2	222	242	226	206	194	182		high-low
RPP023	1min	Day1	223	201		high-low			RPP023	3min	Day1	192	214	200	186	178	164	high-low
		Day 2	226	248			stable				Day 2	192	204	180	216	193	203		stable
RPP024	1min	Day1	251	187		high-low			RPP024	3min	Day1	163	171	170	168	173	181	stable
		Day 2	260	226			high-low				Day 2	213	205	194	180	183	177		high-low
RPP025	1min	Day1	259	293		low-high			RPP025	3min	Day1	188	232	204	236	250	228	low-high
		Day 2	294	284			stable				Day 2	235	253	235	225	217	203		stable
RPP026	1min	Day 1	225	205		stable			RPP026	3min	Day 1	156	178	161	145	145	157	stable
		Day 2	-	-			-				Day 2	164	164	161	163	173	153		stable
					high-low	14	8										high-low	8	8
					stable	5	12										stable	11	11
					low-high	3	2										low-high	5	4

## Sheet: Data analysis_10s, 30s, 60s avg
	10s						30s						60s
	1min		3min		Incr		1min		3min		Incr		1min		3min		Incr
	Day 1	Day 2	Day 1	Day 2	Day 1	Day 2	Day 1	Day 2	Day 1	Day 2	Day 1	Day 2	Day 1	Day 2	Day 1	Day 2	Day 1	Day 2
RPP001	41.72	44.41	41.96	43.93	42.53	43.15	41.72	41.96	40.34	42.41	40.65	41.29	32.25	33.78	40.33	42.28	40.65	39.56
RPP003	43.71	45.15	52.84	53.81	54.52	50.73	43.71	43.02	52.3	53.2	53.02	49.87	35.37	35.79	51.38	52.86	49.96	48.55
RPP004	-	-	48.64	51.55	51.39	50.83	-	-	47.85	50.73	50.81	50.1	-	-	47.27	50.31	48.99	49.84
RPP005	44.98	46.61	51.73	47.73	53.74	53.02	44.98	44.7	51.24	47.31	53.08	52.94	34.67	35.89	50.89	46.56	52.57	51.68
RPP006	31.09	37.25	37.65	35.21	38.8	37.52	31.09	34.67	37.48	35	38.25	37.16	26.3	28.37	36.9	34.92	36.32	36.18
RPP007	49.32	53.47	49.21	51.11	53.52	52.12	49.32	50.11	48.43	49.93	51.63	51.9	40.32	40.49	47.92	49.68	50.95	50.55
RPP008	43.38	46.59	48.64	47.62	48.47	48.59	43.38	44.83	48.22	47.19	47.2	47.16	35.7	36.05	47.44	46.47	46.67	46.97
RPP009	34.12	36.71	39.09	38.4	38.88	39.22	34.12	35.28	37.79	37.4	38.23	38.6	28.34	28.42	37.14	35.78	38.1	37.89
RPP010	38.86	39.48	45.85	48.55	45	49.91	38.86	38.58	45.08	46.78	44.85	48.63	30.91	32.6	43.1	46.43	43.47	48.23
RPP011	34.3	34.78	39.61	38.9	37.62	39.77	34.3	33.63	38.54	38.33	37.41	39.02	27.07	26.39	37.96	37.7	36.19	38.54
RPP012	36.97	41.02	41.56	46.6	44.54	44.41	36.97	39.7	41.08	46.25	43.78	44.27	30.6	32.9	39.83	46.07	43.47	43.7
RPP013	39.51	42.53	45.82	47.48	43.39	49.97	39.51	40.99	44.87	47.3	42.04	48.81	31.22	32.33	42.53	46.31	41	45.65
RPP014	28.05	30.57	28.51	30.81	33.22	33.11	28.05	28.35	28.01	28.99	32.09	32.32	22.06	22.19	26.89	27.56	30.5	31.87
RPP015	41.72	46.32	52.59	50.54	50.95	53.86	41.72	43.34	51.75	50.15	50.7	53.11	34.65	34.21	51.56	49.37	48.75	52.83
RPP016	40.74	45.52	40.78	44.39	46.29	45.61	40.74	42.74	39.5	44.15	45.16	44.49	33.48	33.12	39.09	43.07	42.56	41.57
RPP017	39.75	41.09	47.04	45.35	46.73	47.52	39.75	39.83	45.71	44.55	46.02	46.93	32.8	31.78	45.26	43.96	44.73	46.73
RPP018	44.03	44.86	48.32	48.63	49.87	48.63	44.03	43.58	47.66	47.39	48.57	47.91	33.23	34.08	46.94	46.13	46.18	46.66
RPP019	35.54	37.44	42.77	41.42	43.39	44.26	35.54	35.37	40.85	41.1	42.04	43.43	28.26	27.07	39.25	40.45	41.26	42.28
RPP020	47.87	47.59	52.25	50.28	51.76	52.72	47.87	45.68	51.45	49.89	51.5	50.11	38.3	35.38	51.15	49.7	50.28	47.24
RPP022	42.22	45.57	48.55	48.81	42.9	48.31	42.22	45.08	46.44	47.72	40.89	47.55	35.27	38.13	46.23	47.43	40.28	46.61
RPP023	37.39	40.85	43.31	45.01	42.29	44.92	37.39	39.99	42.54	44.33	41.42	44.22	31.76	32.5	42.21	43.77	40.2	43.45
RPP024	44.97	45.7	48.16	47.75	50.84	50.56	44.97	44.57	46.51	46.82	49.92	49.74	31.82	37.73	45.71	46.19	46.22	48.53
RPP025	39.62	44.8	45.46	43.33	-	-	39.62	43.2	44.71	42.57	-	-	33.25	36.11	43.94	42.4	-	-
RPP026	-	-	45.45	44.53	-	-	-	-	42.82	43.87	-	-	-	-	42.3	42.06	-	-
Mean	39.9936	42.6505	45.2413	45.4892	45.9382	46.7609	39.9936	40.8727	44.2154	44.7233	44.9664	45.8891	32.165	32.9686	43.4675	44.0608	43.6045	44.7777
SD	5.24635	5.11261	5.65675	5.42538	5.81081	5.51013	5.24635	4.95719	5.6768	5.51123	5.80734	5.45542	4.08832	4.30548	5.79628	5.68704	5.57953	5.37876
Mean day 1 + 2	41.322		45.3652		46.3495		40.4332		44.4694		45.4277		32.5668		43.7642		44.1911
SD day 1 + 2	5.29275		5.48443		5.61168		5.06368		5.54074		5.58775		4.16906		5.68842		5.44838
Comparison 1-min 3-min	6.21034e-10						3.14712e-11						2.36737e-26
Comparison 3-min Incr			0.00969906						0.0121146						0.359542
Comparison Incr 1min					1.26353e-13						5.07391e-14						1.56946e-26
Comparison day 1 and 2	3.86406e-07		0.591501		0.129399		0.0145433		0.261582		0.0847206		0.0484437		0.239431		0.0282713
Comparison 1-min	1.05251e-06						1.08943e-31						1.77564e-29
Comparison 3-min			5.87603e-15						2.48082e-12						2.4879e-19
Comparison Incr					4.76212e-14						2.26308e-11						6.73353e-16
